# Supplementary material for: Biliary Microbiota, Gallstone Disease and Infection with Opisthorchis felineus
Source: PLoS Negl Trop Dis. 2016 Jul 22;10(7):e0004809. doi: 10.1371/journal.pntd.0004809 (PMC4957795; doi:10.1371/journal.pntd.0004809)
Supplement: S3 Table — (XLSX) [file pntd.0004809.s003.xlsx]

## Sheet: KEGG-1 level
KEGG_1 level
Kegg	O. felineusinfected,%	St_dev
Cellular Processes	1.93555	0.118174
Environmental Information Processing	20.3987	1.69085
Genetic Information Processing	14.4605	1.01772
Human Diseases	1.02953	0.0741903
Metabolism	45.7676	3.36214
None	0.141149	0.00999136
Organismal Systems	0.508036	0.033248
Unclassified	15.759	1.22677
Kegg	O. felineus non-infected,%	St_dev
Cellular Processes	2.72287	0.12488
Environmental Information Processing	17.2137	1.07969
Genetic Information Processing	16.6094	0.993398
Human Diseases	1.13562	0.0592296
Metabolism	46.9461	2.5821
None	0.147458	0.00677379
Organismal Systems	0.574983	0.029478
Unclassified	14.6499	0.790219

## Sheet: KEGG-2 level
KEGG_2 level
Kegg_name	O. felineus infected,%	St_dev
Membrane Transport	17.9016	1.49388
Carbohydrate Metabolism	11.2988	0.881376
Amino Acid Metabolism	8.84868	0.644832
Replication and Repair	5.79585	0.38967
Poorly Characterized	5.24406	0.398216
Energy Metabolism	4.9877	0.352426
Cellular Processes and Signaling	4.92355	0.398895
Metabolism of Cofactors and Vitamins	3.88293	0.28327
Translation	3.51023	0.231806
Metabolism	3.18051	0.25257
Transcription	3.09369	0.249809
Lipid Metabolism	3.02562	0.214587
Xenobiotics Biodegradation and Metabolism	2.86932	0.201404
Nucleotide Metabolism	2.84494	0.197528
Genetic Information Processing	2.43313	0.179144
Signal Transduction	2.39351	0.190879
Folding, Sorting and Degradation	2.08116	0.149513
Enzyme Families	1.98899	0.148706
Glycan Biosynthesis and Metabolism	1.96492	0.151586
Metabolism of Other Amino Acids	1.78842	0.132535
Metabolism of Terpenoids and Polyketides	1.58767	0.108568
Cell Motility	1.43445	0.0896941
Other	2.92023	0.199494
Kegg_name	O. felineus non-infected,%	St_dev
Membrane Transport	14.9808	0.970437
Carbohydrate Metabolism	10.4811	0.693176
Amino Acid Metabolism	9.18934	0.457906
Replication and Repair	7.27095	0.441277
Poorly Characterized	5.36389	0.295805
Energy Metabolism	5.34712	0.301785
Translation	4.51194	0.282179
Cellular Processes and Signaling	3.86695	0.188757
Metabolism of Cofactors and Vitamins	3.8269	0.201639
Nucleotide Metabolism	3.53136	0.230384
Lipid Metabolism	3.35092	0.176237
Xenobiotics Biodegradation and Metabolism	2.99517	0.150757
Metabolism	2.83247	0.171444
Transcription	2.65218	0.158495
Genetic Information Processing	2.60818	0.144358
Folding, Sorting and Degradation	2.19886	0.118649
Signal Transduction	2.07008	0.106822
Glycan Biosynthesis and Metabolism	1.99493	0.102362
Cell Motility	1.96101	0.0926522
Enzyme Families	1.86291	0.103914
Metabolism of Terpenoids and Polyketides	1.85772	0.0995632
Metabolism of Other Amino Acids	1.78384	0.092111
Biosynthesis of Other Secondary Metabolites	0.794116	0.0422846
Other	2.66724	0.150063

## Sheet: KEGG-3 level
KEGG_3 level				KEGG_3 level
Kegg_name	O. felineus infected,%	St_dev		Kegg_name	O. felineus non-infected,%	St_dev
Transporters	8.54101	0.708706		Transporters	7.55378	0.00522858
ABC transporters	4.86348	0.403829		ABC transporters	3.84708	0.00224073
General function prediction only	3.16481	0.230046		General function prediction only	3.62707	0.0021033
Transcription factors	2.54907	0.2177		DNA repair and recombination proteins	2.41659	0.0014889
Two-component system	2.27464	0.182723		Purine metabolism	2.09434	0.0013622
Secretion system	2.23098	0.181486		Two-component system	1.91528	0.000979376
Function unknown	2.07925	0.168396		Transcription factors	1.82574	0.00116361
DNA repair and recombination proteins	1.9442	0.131872		Ribosome	1.80059	0.00116855
Other ion-coupled transporters	1.72675	0.143532		Function unknown	1.73683	0.000875023
Purine metabolism	1.69573	0.118847		Secretion system	1.72179	0.000865274
Peptidases	1.52002	0.111336		Peptidases	1.48248	0.00083805
Ribosome	1.26963	0.0786505		Pyrimidine metabolism	1.43701	0.000941949
Chromosome	1.18151	0.0836635		Chromosome	1.32348	0.00076505
Phosphotransferase system (PTS)	1.17786	0.1108		Amino sugar and nucleotide sugar metabolism	1.32334	0.00117509
Pyruvate metabolism	1.16469	0.088375		Oxidative phosphorylation	1.24503	0.00066507
Arginine and proline metabolism	1.15982	0.0876386		Amino acid related enzymes	1.20145	0.000680019
Pyrimidine metabolism	1.14921	0.078696		Others	1.19852	0.000860433
Ribosome Biogenesis	1.1104	0.0805046		Ribosome Biogenesis	1.19727	0.000691124
Amino sugar and nucleotide sugar metabolism	1.10617	0.0845854		Other ion-coupled transporters	1.18734	0.000626325
Glycolysis / Gluconeogenesis	1.10065	0.0824544		Arginine and proline metabolism	1.15484	0.000602546
Bacterial secretion system	1.0883	0.0893913		Glycolysis / Gluconeogenesis	1.12383	0.000801598
Others	1.07212	0.0781954		Pyruvate metabolism	1.08531	0.000655109
Amino acid related enzymes	1.02431	0.0712988		Phosphotransferase system (PTS)	1.07656	0.00148106
Fructose and mannose metabolism	0.96941	0.0816019		Bacterial motility proteins	1.03195	0.000515468
Oxidative phosphorylation	0.936424	0.0618424		Fructose and mannose metabolism	1.02994	0.00109099
Chaperones and folding catalysts	0.930627	0.069017		Aminoacyl-tRNA biosynthesis	0.973468	0.000638972
Methane metabolism	0.92847	0.068624		Chaperones and folding catalysts	0.925356	0.000478524
Butanoate metabolism	0.917601	0.068265		Methane metabolism	0.91965	0.000531906
Carbon fixation pathways in prokaryotes	0.887499	0.064644		DNA replication proteins	0.908523	0.000568027
Cysteine and methionine metabolism	0.856008	0.0677503		Replication, recombination and repair proteins	0.902655	0.000539627
Membrane and intracellular structural molecules	0.849615	0.0686414		Glycine, serine and threonine metabolism	0.859695	0.00042066
Energy metabolism	0.847816	0.0667735		Butanoate metabolism	0.853977	0.000423459
Glycine, serine and threonine metabolism	0.846787	0.0645037		Carbon fixation pathways in prokaryotes	0.84285	0.000415406
Porphyrin and chlorophyll metabolism	0.840163	0.0623793		Alanine, aspartate and glutamate metabolism	0.792661	0.000404356
Nitrogen metabolism	0.837865	0.0668967		Translation proteins	0.791505	0.000460272
Starch and sucrose metabolism	0.834792	0.0671059		Bacterial secretion system	0.781628	0.000399913
Bacterial motility proteins	0.83194	0.0553536		Cysteine and methionine metabolism	0.772397	0.000429499
Pentose phosphate pathway	0.822139	0.0635168		Energy metabolism	0.767548	0.000374316
Protein folding and associated processing	0.779405	0.0597148		Propanoate metabolism	0.755514	0.0003642
Citrate cycle (TCA cycle)	0.74674	0.0573855		Nitrogen metabolism	0.743971	0.000379381
DNA replication proteins	0.727221	0.0491536		Pentose phosphate pathway	0.742765	0.000484002
Propanoate metabolism	0.726496	0.0515081		Homologous recombination	0.703722	0.000433748
Glyoxylate and dicarboxylate metabolism	0.714454	0.0554496		Lipid biosynthesis proteins	0.698457	0.000362004
Pentose and glucuronate interconversions	0.709895	0.0593257		Porphyrin and chlorophyll metabolism	0.694727	0.000446138
Translation proteins	0.709427	0.0514889		Valine, leucine and isoleucine degradation	0.692999	0.000334701
Alanine, aspartate and glutamate metabolism	0.70568	0.0493536		Peptidoglycan biosynthesis	0.692321	0.000460653
Pores ion channels	0.696452	0.0575175		Protein folding and associated processing	0.689443	0.000349074
Aminoacyl-tRNA biosynthesis	0.680208	0.0420202		Transcription machinery	0.685944	0.000347805
Replication, recombination and repair proteins	0.609702	0.040351		Citrate cycle (TCA cycle)	0.684241	0.000370236
Carbon fixation in photosynthetic organisms	0.590374	0.0460998		Membrane and intracellular structural molecules	0.68319	0.0003137
Lipopolysaccharide biosynthesis proteins	0.587861	0.051059		Mismatch repair	0.632187	0.000390149
Lipid biosynthesis proteins	0.573993	0.0395738		Glyoxylate and dicarboxylate metabolism	0.621272	0.000301375
Phenylalanine, tyrosine and tryptophan biosynthesis	0.572491	0.0427738		Starch and sucrose metabolism	0.615	0.000429983
Homologous recombination	0.560756	0.0373352		Valine, leucine and isoleucine biosynthesis	0.581029	0.000295856
Valine, leucine and isoleucine biosynthesis	0.550888	0.0389175		Lysine biosynthesis	0.559801	0.000310282
Galactose metabolism	0.540548	0.0433203		Phenylalanine, tyrosine and tryptophan biosynthesis	0.55857	0.000273048
Peptidoglycan biosynthesis	0.534038	0.0362471		Fatty acid biosynthesis	0.551925	0.000333656
Benzoate degradation	0.529785	0.0396796		Fatty acid metabolism	0.541936	0.000264647
Valine, leucine and isoleucine degradation	0.525126	0.0342047		Glycerophospholipid metabolism	0.539313	0.000331476
Glycerophospholipid metabolism	0.518924	0.0394713		Galactose metabolism	0.535223	0.000496195
Fatty acid metabolism	0.513629	0.0349242		Pores ion channels	0.525128	0.000253946
Lysine biosynthesis	0.506785	0.0363478		DNA replication	0.520764	0.000336245
Tryptophan metabolism	0.491031	0.0363709		Pantothenate and CoA biosynthesis	0.505771	0.000275576
Signal transduction mechanisms	0.490284	0.0375885		Signal transduction mechanisms	0.486507	0.0003143
Tyrosine metabolism	0.479937	0.035184		Tryptophan metabolism	0.481715	0.000227479
Mismatch repair	0.472742	0.0306294		Protein export	0.478917	0.000295913
Protein kinases	0.468821	0.0374247		Carbon fixation in photosynthetic organisms	0.473447	0.000268124
Pantothenate and CoA biosynthesis	0.463081	0.0331121		Cell cycle - Caulobacter	0.469668	0.0002741
Inorganic ion transport and metabolism	0.453098	0.0382842		Terpenoid backbone biosynthesis	0.467405	0.000297665
Transcription machinery	0.451352	0.0273358		One carbon pool by folate	0.452002	0.000247117
Ubiquinone and other terpenoid-quinone biosynthesis	0.425986	0.0332987		Tyrosine metabolism	0.448757	0.000231229
Fatty acid biosynthesis	0.424988	0.0291667		Benzoate degradation	0.44039	0.000215095
Glutathione metabolism	0.409591	0.0294799		Histidine metabolism	0.43648	0.000208241
Glycerolipid metabolism	0.404337	0.0304551		Pentose and glucuronate interconversions	0.436387	0.000266489
Histidine metabolism	0.403581	0.0271995		Base excision repair	0.429506	0.000258515
Ascorbate and aldarate metabolism	0.400757	0.0361078		Photosynthesis proteins	0.425702	0.00039524
Phenylalanine metabolism	0.3881	0.0308011		Lipopolysaccharide biosynthesis proteins	0.41951	0.000211903
Nicotinate and nicotinamide metabolism	0.385686	0.0283329		Glutathione metabolism	0.414842	0.000196264
Protein export	0.380003	0.0248661		RNA degradation	0.411628	0.000231933
Glycosyltransferases	0.376493	0.0284429		Folate biosynthesis	0.405978	0.00021862
DNA replication	0.373917	0.0239598		Translation factors	0.398892	0.000237507
Sulfur relay system	0.371174	0.029423		Nicotinate and nicotinamide metabolism	0.388921	0.000197247
Selenocompound metabolism	0.366592	0.028393		Protein kinases	0.380194	0.000210429
Thiamine metabolism	0.361855	0.0264217		Selenocompound metabolism	0.378192	0.000246701
One carbon pool by folate	0.354409	0.0234564		Photosynthesis	0.375992	0.000328624
beta-Alanine metabolism	0.346538	0.0246704		Flagellar assembly	0.372449	0.000174091
Folate biosynthesis	0.343699	0.0247143		Glycosyltransferases	0.371305	0.000199322
Lipopolysaccharide biosynthesis	0.342076	0.0285463		Thiamine metabolism	0.368346	0.00024733
Amino acid metabolism	0.341321	0.0283365		Aminobenzoate degradation	0.366382	0.000197406
Lysine degradation	0.338137	0.0237331		Glycerolipid metabolism	0.365878	0.0002351
Terpenoid backbone biosynthesis	0.333273	0.0206902		Ubiquinone and other terpenoid-quinone biosynthesis	0.354602	0.000211763
Base excision repair	0.32908	0.0216975		Bacterial chemotaxis	0.351426	0.000171417
Translation factors	0.323043	0.0217121		beta-Alanine metabolism	0.35142	0.000176726
RNA degradation	0.318484	0.0209993		Lysine degradation	0.350873	0.000175727
Aminobenzoate degradation	0.296295	0.0198229		Inorganic ion transport and metabolism	0.350431	0.000160014
Cell cycle - Caulobacter	0.293194	0.01632		Sulfur relay system	0.307142	0.000161562
Bacterial chemotaxis	0.290668	0.0197333		Prenyltransferases	0.306944	0.000204321
Other transporters	0.287509	0.0227451		Amino acid metabolism	0.302567	0.000251942
Sulfur metabolism	0.283192	0.021575		Phenylalanine metabolism	0.298073	0.000149414
Cyanoamino acid metabolism	0.281161	0.0224036		Limonene and pinene degradation	0.297271	0.000143392
Biosynthesis of unsaturated fatty acids	0.276679	0.021759		Lipopolysaccharide biosynthesis	0.292149	0.00015217
C5-Branched dibasic acid metabolism	0.27654	0.0211295		Nucleotide excision repair	0.290154	0.000169891
Photosynthesis proteins	0.271512	0.0161529		Sulfur metabolism	0.287612	0.000144654
Riboflavin metabolism	0.268771	0.0198811		Streptomycin biosynthesis	0.263102	0.000164302
Inositol phosphate metabolism	0.267885	0.0222841		Other transporters	0.261063	0.000136707
Photosynthesis	0.236435	0.0136703		Chloroalkane and chloroalkene degradation	0.260646	0.000144168
Pertussis	0.233283	0.0222758		Geraniol degradation	0.251925	0.000128696
Drug metabolism - other enzymes	0.231384	0.0172253		Inositol phosphate metabolism	0.248264	0.000182096
Geraniol degradation	0.22906	0.0159022		Cyanoamino acid metabolism	0.245641	0.000167953
Metabolism of cofactors and vitamins	0.225398	0.0185926		Biosynthesis of unsaturated fatty acids	0.239891	0.000111835
Limonene and pinene degradation	0.225072	0.0144217		Naphthalene degradation	0.23493	0.000130884
Cell motility and secretion	0.210569	0.0154838		Riboflavin metabolism	0.226352	0.000112536
Biosynthesis and biodegradation of secondary metabolites	0.209817	0.0187947		Cell motility and secretion	0.22473	0.000112363
Prenyltransferases	0.208532	0.0125971		Drug metabolism - other enzymes	0.224158	0.000139252
Streptomycin biosynthesis	0.207386	0.0141989		C5-Branched dibasic acid metabolism	0.213075	0.000102463
Chloroalkane and chloroalkene degradation	0.206003	0.0134813		Ascorbate and aldarate metabolism	0.212938	0.000129417
Lipid metabolism	0.197203	0.0162334		Cytoskeleton proteins	0.205186	0.000121568
Carbohydrate metabolism	0.194423	0.0161844		Peroxisome	0.200095	9.79604e-05
Nucleotide excision repair	0.193163	0.0112747		Drug metabolism - cytochrome P450	0.185382	9.63974e-05
Toluene degradation	0.192077	0.0147617		Metabolism of cofactors and vitamins	0.182641	9.52389e-05
Vitamin B6 metabolism	0.185578	0.0145829		Caprolactam degradation	0.176711	8.74577e-05
Biosynthesis of siderophore group nonribosomal peptides	0.185248	0.017229		Metabolism of xenobiotics by cytochrome P450	0.174361	9.05928e-05
Flagellar assembly	0.180524	0.00892409		Vitamin B6 metabolism	0.163974	8.09294e-05
Caprolactam degradation	0.179835	0.0127563		Toluene degradation	0.162513	8.09432e-05
Peroxisome	0.173706	0.0117446		Tuberculosis	0.150435	9.61797e-05
Naphthalene degradation	0.164941	0.00979963		Tetracycline biosynthesis	0.144959	9.38764e-05
Drug metabolism - cytochrome P450	0.151605	0.00962114		Lipid metabolism	0.143716	8.75601e-05
Biosynthesis of ansamycins	0.151367	0.0135625		RNA polymerase	0.139085	9.75439e-05
Metabolism of xenobiotics by cytochrome P450	0.149455	0.00959786		Polyketide sugar unit biosynthesis	0.138196	8.30702e-05
Dioxin degradation	0.144591	0.0122592		Biotin metabolism	0.121425	5.86732e-05
Nucleotide metabolism	0.144316	0.0135373		Carbohydrate metabolism	0.120971	7.54919e-05
Phenylpropanoid biosynthesis	0.137798	0.0111644		PPAR signaling pathway	0.119635	6.26217e-05
Restriction enzyme	0.136046	0.0112145		Polycyclic aromatic hydrocarbon degradation	0.119504	7.09277e-05
Cytoskeleton proteins	0.13132	0.00659137		D-Glutamine and D-glutamate metabolism	0.115109	6.71536e-05
Vibrio cholerae pathogenic cycle	0.121557	0.0102038		Biosynthesis and biodegradation of secondary metabolites	0.110584	5.77566e-05
Tropane, piperidine and pyridine alkaloid biosynthesis	0.120243	0.00906637		Novobiocin biosynthesis	0.108812	5.23486e-05
Taurine and hypotaurine metabolism	0.116549	0.00835109		Taurine and hypotaurine metabolism	0.10852	5.40549e-05
Biotin metabolism	0.11465	0.00813482		Plant-pathogen interaction	0.106941	5.28598e-05
D-Glutamine and D-glutamate metabolism	0.110338	0.00787524		Phosphatidylinositol signaling system	0.106108	6.38857e-05
Styrene degradation	0.10959	0.00891971		Synthesis and degradation of ketone bodies	0.105431	4.76388e-05
Novobiocin biosynthesis	0.109089	0.0081591		D-Alanine metabolism	0.105425	7.43483e-05
Electron transfer carriers	0.1074	0.0100285		Alzheimer's disease	0.105114	5.57944e-05
Glycan biosynthesis and metabolism	0.107262	0.00945266		Huntington's disease	0.104896	5.41118e-05
Plant-pathogen interaction	0.106634	0.00738507		Tropane, piperidine and pyridine alkaloid biosynthesis	0.104536	5.44578e-05
Tetracycline biosynthesis	0.106026	0.00688024		Other glycan degradation	0.103243	0.000101633
Xylene degradation	0.0933242	0.0074303		Vibrio cholerae pathogenic cycle	0.0992894	5.6256e-05
RNA polymerase	0.0922546	0.0055841		Bisphenol degradation	0.0986491	6.07985e-05
PPAR signaling pathway	0.0885457	0.00488435		Phenylpropanoid biosynthesis	0.0964797	7.3749e-05
Tuberculosis	0.0880354	0.00473884		Styrene degradation	0.0946024	5.04019e-05
RNA transport	0.0873765	0.00661073		RNA transport	0.0943165	7.23225e-05
Polyketide sugar unit biosynthesis	0.0860134	0.00550475		Bacterial toxins	0.0888339	7.14032e-05
Other	2.86945	0.200797		Ethylbenzene degradation	0.086994	5.66424e-05
				Dioxin degradation	0.0854089	6.01183e-05
				Glutamatergic synapse	0.0853156	4.27424e-05
				Restriction enzyme	0.0833824	5.15887e-05
				Pertussis	0.0828292	5.62359e-05
				Other	2.99305	0.00210724
